# Supplementary material for: Investigation of Cannabinoid Acid/Cyclodextrin Inclusion Complex for Improving Physicochemical and Biological Performance
Source: Pharmaceutics. 2023 Oct 26;15(11):2533. doi: 10.3390/pharmaceutics15112533 (PMC10675134; doi:10.3390/pharmaceutics15112533)
Supplement: Supplementary file 1 [file pharmaceutics-15-02533-s001.zip]

Archive with 1 entries (1 files):
- pharmaceutics-2672199-supplementary.pdf
